# Supplementary material for: Debt portfolios of street vendors: Survey data from Colombia
Source: Data Brief. 2019 Mar 15;24:103714. doi: 10.1016/j.dib.2019.103714 (PMC6484363; doi:10.1016/j.dib.2019.103714)
Supplement: Multimedia component 2 [file mmc2.xlsx]

## Sheet: Raw data
p1	p2	p3	p4	p5	p6	p6_1	p7_1	p7_2	p7_3	p7_4	p7_5	p7_6	p8	p8_1	p9	p9_1	p10_1	p10_2	p10_3	p10_4	p10_5	p10_6	p11	p11_1	p12	p12_1	p12_2	p13_1	p13_2	p13_3	p13_4	p13_5	p13_6	p14	p15	p15_1	p15_2	p15_2_2	p15_3	p15_3_3	p16	p17	p18	p19	p19_1	p20
1990	1	4	0	1	1	1	0	0	0	0	1	0	1	2	1	1	0	0	0	0	1	0	200000	4	2	3	24	1	0	0	0	0	98	1	1	4000000	2 Años	24 Meses	98	98	0	No lo venderia	Centro	No sabe	98	17
1963	0	4	0	0	1	10	0	0	0	1	0	0	1	10	1	4	0	0	0	1	0	0	120000	1	1	2		1	0	0	0	0	98	1	0	98	98	98	98	98	1	No lo venderia	Automenga	3	3	17
1974	1	6	0	1	1	2	0	0	0	0	1	1	1	2	1	2	0	0	0	1	0	1	8000	1	1	2		0	1	0	0	0	98	1	0	98	98	98	98	98	1	No lo venderia	Calimio	6	3	4
1986	1	6	0	0	1	1	0	0	1	0	0	0	0	98	1	1	0	0	1	0	0	0	117000	4	3	3	2	1	0	0	0	0	98	1	1	3000000	1 Año	12 Meses	98	98	0	No lo venderia	No sabe	8	3	4
1959	1	6	1	1	1	4	0	0	1	0	1	0	1	2	1	2	0	0	1	0	1	0	11000	1	2	3	1	1	0	0	0	0	98	1	1	1500000	6 Meses	98	98	98	0	No lo venderia	Centro	1.8	3	26
1967	0	5	0	1	1	5	0	0	1	0	1	0	1	3	1	3	0	0	1	0	1	0	80000	1	1	3	18	1	0	0	0	0	98	1	1	2500000	7 Meses	98	98	98	0	No lo venderia	Centro	2	3	17
1969	1	1	0	1	1	10	0	0	0	1	0	0	0	98	1	1	0	0	0	1	0	0	16000	1	2	2		0	0	1	0	0	98	0	98	98	98	98	98	98	0	No lo venderia	Centro	5	3	28
1975	0	4	0	1	1	10	0	0	1	1	0	0	1	2	1	3	0	0	1	1	0	0	10000	1	1	2		1	1	0	0	0	98	1	1	10000000	8 Meses	98	98	98	0	No lo venderia	Centro	2.5	3	18
1967	0	5	0	0	1	3	0	0	1	0	0	0	0	98	0	98	98	98	98	98	98	98	98	98	2	3	1	1	0	0	0	0	98	1	1	3000000	98	98	2 Años	24 Meses	1	No lo venderia	Centro	No sabe	98	11
1975	1	5	0	1	1	3	0	0	0	0	1	0	0	98	0	98	98	98	98	98	98	98	98	98	18	2		1	0	0	0	0	98	1	1	4000000	98	98	18 Meses	98	0	No lo venderia	Centro	2	3	18
1982	1	5	0	1	1	2	1	1	0	0	0	0	0	98	0	98	98	98	98	98	98	98	98	98	6	2		0	0	1	0	0	98	0	98	98	98	98	98	98	0	No sabe	Cerca a los colegios	2	3	13
1977	0	6	0	1	1	2	0	1	0	0	0	0	0	98	0	98	98	98	98	98	98	98	98	98	2	2		0	0	0	0	1	Viaje	0	98	98	98	98	98	98	1	No lo venderia	Centro	1	3	13
1959	1	4	0	0	1	1	0	0	0	1	0	0	0	98	0	98	98	98	98	98	98	98	98	98	1	2		0	1	0	0	0	98	0	98	98	98	98	98	98	0	No sabe	Centro	2	3	12
1960	0	5	0	1	1	1	0	0	0	0	1	0	0	98	1	1	0	0	0	0	1	0	200000	4	2	3	18	1	0	1	0	0	98	1	1	4000000	1 Año	12 Meses	98	98	0	No lo venderia	Centro	3	3	17
1974	1	4	0	0	1	1	0	0	0	0	1	0	1	2	0	98	98	98	98	98	98	98	98	98	1	3	2	1	0	0	0	0	98	1	1	3000000	98	98	1 Año	12 Meses	1	5000000	Centro	2	3	17
1959	1	5	1	0	0	98	98	98	98	98	98	98	98	98	98	98	98	98	98	98	98	98	98	98	98	98	1	98	98	98	98	98	98	0	98	98	98	98	98	98	0	No lo venderia	Centro	1	3	25
1956	0	4	0	0	0	98	98	98	98	98	98	98	98	98	98	98	98	98	98	98	98	98	98	98	98	98	24	98	98	98	98	98	98	0	98	98	98	98	98	98	2	No lo venderia	Almacenes la 14	No sabe	98	12
1954	0	5	0	0	1	8	0	0	0	1	0	0	1	4	0	98	98	98	98	98	98	98	98	98	1	2		1	0	0	0	0	98	0	98	98	98	98	98	98	1	3000000	C.C Jardin Plaza	No sabe	98	4
1970	0	5	1	1	1	10	0	0	1	0	0	0	1	3	1	3	1	0	1	1	0	0	10000	1	45	1	2	1	0	0	0	0	98	1	1	3000000	8 Meses	98	98	98	0	No lo venderia	Centro	No sabe	98	4
1993	1	6	0	1	0	98	98	98	98	98	98	98	98	98	98	98	98	98	98	98	98	98	98	98	98	98	1	98	98	98	98	98	98	1	0	98	98	98	98	98	0	No lo venderia	Centro	No sabe	98	30
1935	1	5	0	1	0	98	98	98	98	98	98	98	98	98	98	98	98	98	98	98	98	98	98	98	98	98	2.5	98	98	98	98	98	98	0	98	98	98	98	98	98	0	No sabe	Poblado I	2	3	29
1981	0	8	0	1	1	1	0	0	1	0	0	0	0	98	1	1	0	0	1	0	0	0	100000	4	2	3	3	0	0	0	1	0	98	1	1	3000000	2 Meses	98	98	98	0	No lo venderia	Centro	2.2	3	26
No responde	1	3	0	0	0	98	98	98	98	98	98	98	98	98	98	98	98	98	98	98	98	98	98	98	98	98	2	98	98	98	98	98	98	1	0	98	98	98	98	98	1	10000000	Centro	4	3	29
1982	1	6	0	1	0	98	98	98	98	98	98	98	98	98	98	98	98	98	98	98	98	98	98	98	98	98	2	98	98	98	98	98	98	1	0	98	98	98	98	98	2	No lo venderia	Centro	1.4	3	23
1973	1	5	0	0	0	98	98	98	98	98	98	98	98	98	98	98	98	98	98	98	98	98	98	98	98	98	8	98	98	98	98	98	98	0	98	98	98	98	98	98	0	No lo venderia	Centro	No sabe	98	4
1989	0	8	0	0	0	98	98	98	98	98	98	98	98	98	98	98	98	98	98	98	98	98	98	98	98	98	6	98	98	98	98	98	98	0	98	98	98	98	98	98	0	No es el dueño	Centro	No sabe	98	28
1986	0	5	0	0	0	98	98	98	98	98	98	98	98	98	98	98	98	98	98	98	98	98	98	98	98	98	2	98	98	98	98	98	98	0	98	98	98	98	98	98	0	No lo venderia	No sabe	No sabe	98	4
1974	0	5	0	0	1	10	1	0	1	0	0	0	0	98	1	1	0	0	1	0	0	0	10000	1	4	3	1	0	1	0	0	0	98	1	1	5000000	3 Meses	98	98	98	0	No lo venderia	Siloe	No sabe	98	12
1963	0	6	0	1	1	3	0	0	1	1	0	0	1	2	0	98	98	98	98	98	98	98	98	98	1	3	25	1	1	0	0	0	98	1	1	2000000	98	98	1 Año	12 Meses	0	No lo venderia	Centro	2	98	25
1990	0	7	0	1	1	1	1	0	0	0	0	0	0	98	0	98	98	98	98	98	98	98	98	98	1	2		0	0	0	1	0	98	0	98	98	98	98	98	98	0	No sabe	Cualquier centro comercial	No sabe	98	30
1954	1	6	1	1	1	6	0	0	1	0	1	0	0	98	1	1	0	0	1	0	0	0	300000	4	5	3	1	1	0	0	0	0	98	1	1	7000000	3 Años	36 Meses	98	98	0	No lo venderia	Centro	1	3	30
1961	0	5	0	0	0	98	98	98	98	98	98	98	98	98	98	98	98	98	98	98	98	98	98	98	98	98	2	98	98	98	98	98	98	0	98	98	98	98	98	98	0	No lo venderia	En Cali no	No sabe	98	13
1992	1	6	0	1	0	98	98	98	98	98	98	98	98	98	98	98	98	98	98	98	98	98	98	98	98	98	2	98	98	98	98	98	98	0	98	98	98	98	98	98	0	500000	Centro	No sabe	98	25
1947	1	3	0	1	0	98	98	98	98	98	98	98	98	98	98	98	98	98	98	98	98	98	98	98	98	98	1	98	98	98	98	98	98	0	98	98	98	98	98	98	0	No lo venderia	Centro	No sabe	98	13
1962	0	4	0	0	1	2	0	0	0	1	0	0	1	2	0	98	98	98	98	98	98	98	98	98	1	2		1	0	0	0	0	98	0	98	98	98	98	98	98	0	No lo venderia	Centro	5	3	4
1970	0	6	0	1	1	2	0	0	0	0	1	0	0	98	1	1	0	0	0	0	1	0	17000	1	3	2		1	0	0	0	0	98	1	1	400000	20 dias	0.6 Meses	98	98	1	No lo venderia	Centro	1.5	3	17
1965	1	3	0	0	0	98	98	98	98	98	98	98	98	98	98	98	98	98	98	98	98	98	98	98	98	98	2	98	98	98	98	98	98	1	0	98	98	98	98	98	0	No lo venderia	Centro	No sabe	98	26
1980	1	5	0	1	1	3	0	0	1	0	0	0	1	3	1	2	0	0	1	0	0	0	20000	1	2	3	12	0	0	0	1	1	Automovil	1	1	31000000	3.5 Años	42 Meses	98	98	0	No lo venderia	Centro	1	3	17
1990	0	4	0	1	1	7	0	0	1	0	0	0	1	3	1	1	0	0	1	0	0	0	500000	4	5	3	6	0	0	0	0	1	Remodelacion	1	1	18000000	3 Años	36 Meses	98	98	0	No lo venderia	Centro	3	3	17
1971	1	5	0	1	1	1	0	0	1	0	0	0	0	98	1	1	0	0	1	0	0	0	90000	4	1	3	6	1	0	0	0	0	98	1	1	800000	2 Meses	98	98	98	0	No lo venderia	Centro	2	3	18
1962	1	6	0	1	1	4	0	0	1	0	0	0	0	98	0	98	98	98	98	98	98	98	98	98	18	2		0	0	0	1	0	98	1	1	4000000	98	98	18 Meses	98	0	No lo venderia	Centro	2	3	20
1992	0	6	0	0	0	98	98	98	98	98	98	98	98	98	98	98	98	98	98	98	98	98	98	98	98	98	2	98	98	98	98	98	98	0	98	98	98	98	98	98	0	No es el dueño	No sabe	No sabe	98	18
1984	1	4	0	1	1	6	0	0	0	1	1	0	0	98	1	1	0	0	0	0	1	0	4000	1	1	3	1	1	0	1	0	0	98	1	1	1000000	2 Meses	98	98	98	0	No lo venderia	Centro	1.5	3	16
1997	0	5	0	0	0	98	98	98	98	98	98	98	98	98	98	98	98	98	98	98	98	98	98	98	98	98	1	98	98	98	98	98	98	0	98	98	98	98	98	98	0	No lo venderia	C.C Unicentro	No sabe	98	28
1975	0	5	0	0	1	7	0	0	1	0	0	0	1	4	0	98	98	98	98	98	98	98	98	98	2	3	1	0	0	0	1	0	98	1	1	10000000	98	98	2 Años	24 Meses	1	No lo venderia	En Cali no	No sabe	98	13
1982	1	6	0	1	1	4	0	0	1	0	0	0	0	98	1	1	0	0	0	0	1	0	320000	4	1	3	1	1	0	0	0	0	98	1	1	4000000	9 Meses	98	98	98	0	No lo venderia	Centro	No sabe	98	17
1984	0	6	0	1	0	98	98	98	98	98	98	98	98	98	98	98	98	98	98	98	98	98	98	98	98	98	2	98	98	98	98	98	98	0	98	98	98	98	98	98	1	No lo venderia	Diamante	3	98	26
1984	1	6	0	0	1	1	0	1	0	0	0	0	0	98	0	98	98	98	98	98	98	98	98	98	40	1	2	0	0	0	0	1	Placer	0	98	98	98	98	98	98	1	No lo venderia	Centro	2.5	3	20
1981	0	8	0	1	1	2	0	0	1	0	0	0	0	98	0	98	98	98	98	98	98	98	98	98	1.5	3	2	1	0	0	0	0	98	1	1	5000000	98	98	1.5 Años	18 Meses	0	8000000	Siloe	No sabe	98	30
1976	0	5	1	1	1	1	0	0	0	0	1	0	0	98	0	98	98	98	98	98	98	98	98	98	2	3	1	1	0	0	0	0	98	1	1	2500000	98	98	2 Años	24 Meses	1	No lo venderia	Centro	No sabe	98	17
1997	0	7	0	1	0	98	98	98	98	98	98	98	98	98	98	98	98	98	98	98	98	98	98	98	98	98	1	98	98	98	98	98	98	0	98	98	98	98	98	98	0	No lo venderia	No sabe	1	3	28
1965	0	3	0	0	1	2	0	0	0	0	1	0	0	98	1	1	0	0	0	0	1	0	40000	1	3	3	1	1	0	0	1	0	98	1	1	10000000	10 Meses	98	98	98	0	No lo venderia	Centro	No sabe	98	18
1975	0	6	0	0	1	2	0	0	1	0	0	0	1	2	0	98	98	98	98	98	98	98	98	98	3	3	1	0	1	0	0	0	98	1	1	2000000	98	98	36 Meses	98	1	No lo venderia	Centro	No sabe	98	18
1997	0	6	0	0	0	98	98	98	98	98	98	98	98	98	98	98	98	98	98	98	98	98	98	98	98	98	1	98	98	98	98	98	98	0	98	98	98	98	98	98	0	No lo venderia	No sabe	No sabe	98	26
1985	1	4	0	1	1	8	0	0	0	1	0	0	1	4	1	2	0	0	0	1	0	0	15000	1	2	2		1	0	1	0	0	98	1	0	98	98	98	98	98	1	No lo venderia	Centro	10	3	20
1961	0	1	0	1	1	2	0	0	1	0	0	0	0	98	0	98	98	98	98	98	98	98	98	98	1	3	18	0	0	0	0	1	Enfermedad	1	1	1000000	98	98	1 Año	12 Meses	0	No lo venderia	Barrio popular	No sabe	98	28
1991	0	6	1	0	0	98	98	98	98	98	98	98	98	98	98	98	98	98	98	98	98	98	98	98	98	98	3	98	98	98	98	98	98	0	98	98	98	98	98	98	0	No sabe	Comuneros	No sabe	98	26
1988	1	6	0	0	1	1	1	0	0	0	0	0	0	98	0	98	98	98	98	98	98	98	98	98	1	2		1	0	0	0	0	98	0	98	98	98	98	98	98	1	6000000	En el Norte	No sabe	98	30
1961	0	5	0	0	1	3	0	0	0	0	1	0	0	98	0	98	98	98	98	98	98	98	98	98	24	2		1	0	0	0	0	98	1	1	3000000	98	98	2 Años	24 Meses	0	No lo venderia	Centro	1	3	30
1988	1	6	0	1	1	4	0	1	1	0	0	0	0	98	1	1	0	0	1	0	0	0	300000	4	18	2		1	0	0	1	0	98	1	1	7000000	8 Meses	98	98	98	0	No lo venderia	Centro	2	3	16
1962	1	6	0	1	0	98	98	98	98	98	98	98	98	98	98	98	98	98	98	98	98	98	98	98	98	98	12	98	98	98	98	98	98	0	98	98	98	98	98	98	0	No lo venderia	Centro	2	3	28
1961	0	3	0	0	1	3	0	1	0	1	0	0	1	2	0	98	98	98	98	98	98	98	98	98	2	2		0	0	0	1	0	98	0	98	98	98	98	98	98	0	No lo venderia	Centro	10	3	13
1980	1	5	1	1	1	4	0	0	0	1	0	0	1	3	1	2	0	0	0	1	0	0	3000	1	1	2		1	0	0	0	0	98	1	0	98	98	98	98	98	1	No lo venderia	Centro	5	3	12
1968	1	3	0	1	1	3	0	0	0	1	0	0	0	98	1	1	0	0	0	1	0	0	30000	2	45	1	4	0	0	0	1	0	98	0	98	98	98	98	98	98	0	No lo venderia	Centro	2	3	13
1964	1	4	0	0	0	98	98	98	98	98	98	98	98	98	98	98	98	98	98	98	98	98	98	98	98	98	10	98	98	98	98	98	98	0	98	98	98	98	98	98	0	No lo venderia	Centro	No sabe	98	4
1974	1	4	0	1	1	6	0	0	1	1	0	0	1	4	1	4	0	0	1	1	0	0	200000	2	2.5	2		0	0	0	1	0	98	1	1	1500000	1 Mes	98	98	98	0	No lo venderia	Centro	3	3	17
1992	0	6	0	0	0	98	98	98	98	98	98	98	98	98	98	98	98	98	98	98	98	98	98	98	98	98	3	98	98	98	98	98	98	0	98	98	98	98	98	98	0	No lo venderia	Centro	No sabe	98	17
1988	0	6	0	0	1	1	0	0	0	1	0	0	0	98	0	98	98	98	98	98	98	98	98	98	3	2		1	0	0	0	0	98	0	98	98	98	98	98	98	0	No lo venderia	Centro	No sabe	98	13
1969	0	6	0	0	1	2	0	0	0	1	0	0	0	98	1	1	0	0	0	1	0	0	90000	2	45	1	10	1	1	0	0	0	98	1	0	98	98	98	98	98	1	No lo venderia	Centro	2	3	17
1989	0	6	0	1	1	4	0	1	0	0	0	0	0	98	0	98	98	98	98	98	98	98	98	98	2	2		0	0	0	1	0	98	0	98	98	98	98	98	98	0	No es el dueño	Centro	No sabe	98	30
1978	1	6	0	1	1	15	1	0	1	1	0	0	0	98	1	1	0	0	0	1	0	0	10000	1	2	2		0	0	0	1	0	98	1	1	5000000	98	98	2 Años	24 Meses	0	No lo venderia	Centro	1.5	3	25
1996	0	6	1	1	1	2	0	0	1	0	0	0	0	98	1	1	0	0	1	0	0	0	80000	3	1	3	18	0	0	0	1	0	98	1	1	1500000	1 Mes	98	98	98	0	No lo venderia	Centro	No sabe	98	30
1992	1	7	1	1	0	98	98	98	98	98	98	98	98	98	98	98	98	98	98	98	98	98	98	98	98	98	2	98	98	98	98	98	98	0	98	98	98	98	98	98	0	No lo venderia	Centro	2	3	26
1957	0	5	0	1	1	4	0	0	1	1	0	0	1	4	1	4	0	0	1	1	0	0	1000000	4	2	3	4	1	0	0	1	0	98	1	1	30000000	1 Año	12 Meses	98	98	0	7000000	Centro	3	3	17
1992	1	6	0	1	1	1	0	1	0	0	0	0	0	98	0	98	98	98	98	98	98	98	98	98	25	1	3	0	1	0	0	0	98	1	0	98	98	98	98	98	0	No lo venderia	Centro	3	3	26
1995	0	6	0	1	1	2	0	0	0	0	0	1	1	2	1	1	0	0	0	0	0	1	50000	3	3	3	1	0	0	0	0	1	Consumo	0	98	98	98	98	98	98	1	No sabe	Floralia	4	3	30
1973	1	7	0	1	1	4	1	1	0	0	0	0	0	98	1	1	0	1	0	0	0	0	44000	2	2	3	6	0	0	0	1	0	98	0	98	98	98	98	98	98	1	No lo venderia	Centro	0.5	3	17
1969	1	5	0	1	1	5	0	0	1	1	0	0	1	3	0	98	98	98	98	98	98	98	98	98	1	3	18	0	0	0	1	0	98	1	1	2000000	98	98	2 Años	24 Meses	1	4000000	Centro	3	3	17
1976	1	7	1	1	1	3	0	0	1	0	0	0	1	2	1	1	0	0	1	0	0	0	22000	4	1	3	1	0	0	0	1	0	98	1	1	4000000	8 Meses	98	98	98	0	No lo venderia	Alameda	2	3	20
1989	1	6	0	1	1	2	0	0	1	0	0	0	0	98	1	1	0	0	1	0	0	0	200000	4	2	3	4	0	0	0	1	0	98	1	1	3000000	18 Meses	98	98	98	0	No sabe	Centro	0.8	3	30
1980	0	5	0	1	1	5	1	0	1	1	0	0	1	4	0	98	98	98	98	98	98	98	98	98	1	3	1	1	0	0	0	0	98	1	1	4000000	98	98	1 Año	12 Meses	1	No lo venderia	Centro	5	3	16
1967	1	3	0	1	1	3	0	0	0	0	1	0	0	98	1	1	0	0	0	0	1	0	200000	4	1	3	1	1	0	0	0	0	98	1	1	3500000	14 Meses	98	98	98	0	No lo venderia	Centro	2	3	30
1948	0	5	1	1	1	1	0	0	0	0	1	0	0	98	1	1	0	0	0	0	1	0	400000	4	5	3	6	0	1	0	0	0	98	1	1	12000000	3 Años	36 Meses	98	98	0	No lo venderia	Centro	2	3	25
1995	1	7	1	1	1	2	0	1	0	0	0	0	0	98	1	1	0	1	0	0	0	0	200000	4	8	2		0	0	0	1	0	98	0	98	98	98	98	98	98	0	No lo venderia	Centro	2	3	30
1960	1	5	0	0	0	98	98	98	98	98	98	98	98	98	98	98	98	98	98	98	98	98	98	98	98	98	1	98	98	98	98	98	98	1	0	98	98	98	98	98	1	No lo venderia	Centro	No sabe	98	17
1977	0	6	0	0	0	98	98	98	98	98	98	98	98	98	98	98	98	98	98	98	98	98	98	98	98	98	1	98	98	98	98	98	98	1	0	98	98	98	98	98	0	No lo venderia	Centro	1	3	13
1959	0	3	0	1	1	2	0	0	0	0	1	0	1	2	1	2	0	0	0	0	1	0	250000	4	2	3	1	1	1	1	1	1	De todo un poco	1	1	3000000	6 Meses	98	98	98	0	No lo venderia	Centro	1.5	3	13
1960	1	4	0	1	1	20	0	0	1	1	0	0	1	2	1	1	0	0	0	1	0	0	100000	3	6	2		1	0	0	0	0	98	1	1	1000000	98	98	1 Año	12 Meses	0	No lo venderia	Centro	3	3	16
1974	1	5	0	1	1	3	0	0	1	0	0	0	0	98	0	98	98	98	98	98	98	98	98	98	1	3	2	1	0	0	0	0	98	1	1	1500000	98	98	1 Año	12 Meses	0	No lo venderia	Centro	2	3	18
1972	0	4	0	1	1	7	0	0	0	0	1	0	1	2	1	2	0	0	0	0	1	0	20000	1	2	3	1	1	0	0	1	0	98	1	1	4000000	15 Meses	98	98	98	0	No lo venderia	Calimio	1.5	3	11
1992	1	5	0	0	1	2	0	0	0	1	0	0	0	98	0	98	98	98	98	98	98	98	98	98	2	2		0	1	0	0	0	98	1	0	98	98	98	98	98	0	No lo venderia	Centro	2	3	18
1936	0	1	1	1	1	4	0	0	1	0	1	0	0	98	0	98	98	98	98	98	98	98	98	98	5	3	3	1	1	0	0	0	98	1	1	5000000	98	98	5 Años	60 Meses	0	No lo venderia	En Cali no	No sabe	98	16
1973	1	5	1	1	1	10	0	0	0	1	0	0	0	98	1	1	0	0	0	1	0	0	8000	1	1	2		0	1	0	0	0	98	0	98	98	98	98	98	98	1	No es el dueño	Centro	No sabe	98	30
1979	0	5	0	1	1	1	0	0	1	0	0	0	1	2	1	1	0	0	1	0	0	0	4000	1	25	2		1	0	0	0	0	98	1	1	1800000	1 Año	12 Meses	98	98	0	No lo venderia	Barrio popular	2	3	19
1958	1	4	1	0	1	8	0	0	0	1	1	0	0	98	1	2	0	0	0	1	0	0	10000	1	1	2		1	1	0	0	0	98	1	1	6000000	98	98	30 Meses	98	0	No lo venderia	Poblado I	1.5	3	17
1950	1	4	0	1	1	2	0	0	0	1	0	0	0	98	0	98	98	98	98	98	98	98	98	98	1	2		1	0	0	0	0	98	0	98	98	98	98	98	98	0	No lo venderia	Centro	No sabe	98	17
1985	0	7	0	1	1	3	0	0	0	0	1	0	0	98	1	1	0	0	0	0	1	0	300000	4	1	3	1	1	0	0	1	0	98	1	1	2000000	98	98	1 Año	12 Meses	0	No lo venderia	Centro	No sabe	98	11
1958	1	6	0	1	1	10	0	0	0	1	0	0	1	4	1	4	0	0	0	1	0	0	30000	1	2	2		1	1	0	0	0	98	1	1	1000000	98	98	6 Meses	98	0	20000000	Centro	5	3	17
1990	0	7	0	1	1	2	0	1	0	0	0	0	0	98	1	1	0	1	0	0	0	0	50000	4	2	2		0	0	0	1	0	98	0	98	98	98	98	98	98	0	No lo venderia	Almacenes la 14	3	3	30
1968	1	1	0	1	1	7	0	0	1	1	0	0	1	7	1	7	0	0	1	1	0	0	30000	1	3	3	6	1	0	0	0	0	98	1	1	10000000	98	98	4 Años	48 Meses	0	No sabe	El rodeo	No sabe	98	30
1971	1	5	0	1	0	98	98	98	98	98	98	98	98	98	98	98	98	98	98	98	98	98	98	98	98	98	2	98	98	98	98	98	98	0	98	98	98	98	98	98	0	No lo venderia	Centro	3	3	20
1962	1	5	0	1	1	2	0	1	0	0	0	0	1	2	1	1	0	0	0	0	1	0	50000	4	1	2		0	0	0	0	1	Regalo	0	98	98	98	98	98	98	0	No lo venderia	Chipi Chape	3	3	17
1963	1	5	0	1	1	6	0	0	0	0	1	0	0	98	1	1	0	0	0	0	1	0	450000	4	20	2		1	0	0	0	0	98	1	1	4000000	5 Meses	98	98	98	0	No lo venderia	Prefiere seguir siendo ambulante	1.5	3	29
1962	0	6	1	1	1	7	0	0	1	0	0	0	1	3	0	98	98	98	98	98	98	98	98	98	2	3	6	1	0	0	0	0	98	1	1	4000000	98	98	4 Años	48 Meses	1	20000000	Barrio nuevo	2	3	17
1972	1	4	0	1	0	98	98	98	98	98	98	98	98	98	98	98	98	98	98	98	98	98	98	98	98	98	18	98	98	98	98	98	98	0	98	98	98	98	98	98	0	No lo venderia	Centro	2	3	20
1963	0	5	0	0	1	1	0	0	0	0	1	0	0	98	0	98	98	98	98	98	98	98	98	98	1.5	3	1	1	0	0	0	0	98	1	1	2000000	98	98	1.5 Años	18 Meses	1	No lo venderia	Centro	3	3	17
1968	0	4	1	1	1	2	0	0	0	0	1	0	0	98	1	1	0	0	0	0	1	0	160000	4	2	3	3	1	0	0	0	0	98	1	1	3000000	1 Año	12 Meses	98	98	0	No sabe	Centro	2	3	17
1973	1	4	0	1	1	1	0	0	0	0	1	0	0	98	1	1	0	0	0	0	1	0	200000	4	2	2		0	0	0	1	0	98	1	1	3000000	6 Meses	98	98	98	0	No lo venderia	Centro	2	3	17
1993	0	7	0	1	0	98	98	98	98	98	98	98	98	98	98	98	98	98	98	98	98	98	98	98	98	98	2	98	98	98	98	98	98	1	0	98	98	98	98	98	0	No es el dueño	Centro	0.5	3	17
1984	1	3	0	0	1	8	0	0	0	1	0	0	1	4	0	98	98	98	98	98	98	98	98	98	2	2		1	0	0	0	0	98	0	98	98	98	98	98	98	1	No sabe	Almacenes la 14	2	3	17
1971	0	6	1	0	0	98	98	98	98	98	98	98	98	98	98	98	98	98	98	98	98	98	98	98	98	98	3	98	98	98	98	98	98	0	98	98	98	98	98	98	0	No lo venderia	Prefiere seguir siendo ambulante	No sabe	98	16
1974	1	6	0	1	1	4	0	0	1	0	1	0	0	98	0	98	98	98	98	98	98	98	98	98	12	2		1	0	0	0	0	98	1	1	6000000	98	98	18 Meses	98	0	No lo venderia	Centro	1	3	16
1995	0	6	1	0	0	98	98	98	98	98	98	98	98	98	98	98	98	98	98	98	98	98	98	98	98	98	14	98	98	98	98	98	98	0	98	98	98	98	98	98	0	No sabe	Centro	4	3	17
1989	0	6	0	1	1	4	0	0	1	0	0	0	0	98	1	1	0	0	1	0	0	0	500000	4	5	3	4	0	0	0	0	1	Automovil	1	1	25000000	3 Años	36 Meses	98	98	0	No lo venderia	Centro	2	3	17
1961	1	6	0	1	1	1	1	0	0	0	0	0	0	98	0	98	98	98	98	98	98	98	98	98	6	2		1	0	0	0	0	98	0	98	98	98	98	98	98	1	No lo venderia	Centro	1	3	25
1975	0	6	1	1	1	4	0	1	0	1	1	0	1	2	1	1	0	0	0	1	0	0	50000	3	6	2		0	1	0	1	0	98	1	0	98	98	98	98	98	0	No lo venderia	Melendez	2	3	25
1981	1	5	0	1	0	98	98	98	98	98	98	98	98	98	98	98	98	98	98	98	98	98	98	98	98	98	15	98	98	98	98	98	98	1	0	98	98	98	98	98	1	No sabe	Siloe	1	3	12
1965	1	5	0	0	1	1	1	0	0	0	0	0	0	98	0	98	98	98	98	98	98	98	98	98	3	2		0	0	1	0	0	98	0	98	98	98	98	98	98	1	15000000	Centro	1	3	17
1995	0	6	0	0	0	98	98	98	98	98	98	98	98	98	98	98	98	98	98	98	98	98	98	98	98	98	2	98	98	98	98	98	98	1	0	98	98	98	98	98	0	No lo venderia	Centro	No sabe	98	16
1956	1	1	0	1	1	20	0	0	0	1	0	0	1	5	1	3	0	0	0	1	0	0	25000	1	2	2		1	0	0	0	0	98	1	0	98	98	98	98	98	1	No lo venderia	Centro	5	3	18
1966	0	4	0	1	1	3	0	0	0	0	1	0	0	98	0	98	98	98	98	98	98	98	98	98	1	3	1	1	0	0	0	0	98	1	1	600000	98	98	1 Año	12 Meses	1	No lo venderia	No sabe	No sabe	98	4
1973	0	4	0	1	1	5	0	0	1	1	0	0	0	98	0	98	98	98	98	98	98	98	98	98	1	2		1	0	1	0	0	98	1	1	500000	98	98	1 Año	12 Meses	1	No lo venderia	Centro	20	3	4
1955	1	3	0	1	1	20	0	0	0	1	0	0	1	7	1	7	0	0	0	1	0	0	70000	1	1	2		1	0	1	0	0	98	1	1	700000	98	98	1 Año	12 Meses	0	No lo venderia	Santa Elena	10	3	4
1963	0	4	0	0	1	3	0	0	0	1	0	0	0	98	1	1	0	0	0	1	0	0	5000	1	1	2		1	0	0	0	0	98	1	1	1000000	98	98	1 Año	12 Meses	0	No lo venderia	Santa Elena	2	3	6
1960	0	3	0	1	1	10	0	0	0	1	0	0	0	98	0	98	98	98	98	98	98	98	98	98	40	1	1.2	0	1	0	0	0	98	1	0	98	98	98	98	98	0	No lo venderia	Manuela Beltran	No sabe	98	4
1968	1	3	0	0	1	1	0	0	0	1	0	0	0	98	0	98	98	98	98	98	98	98	98	98	1	2		0	0	0	1	0	98	0	98	98	98	98	98	98	0	No lo venderia	En Cali no	5	3	6
1974	1	6	0	0	0	98	98	98	98	98	98	98	98	98	98	98	98	98	98	98	98	98	98	98	98	98		98	98	98	98	98	98	1	0	98	98	98	98	98	0	No lo venderia	Centro	No sabe	98	8
1962	1	4	0	1	1	8	0	0	0	1	1	0	1	2	1	1	0	0	0	1	0	0	25000	2	2	2		1	1	0	0	0	98	1	1	1000000	98	98	18 Meses	98	1	No lo venderia	Floralia	2	3	7
1977	1	3	0	1	1	6	0	0	0	1	0	0	1	4	1	2	0	0	0	1	0	0	6000	1	2	2		1	0	0	0	0	98	0	98	98	98	98	98	98	2	No lo venderia	Santa Elena	No sabe	98	4
1979	1	5	1	1	1	3	0	0	1	0	1	0	0	98	1	1	0	0	0	0	1	0	150000	4	1	3	12	1	0	1	0	0	98	1	1	2000000	7 Meses	98	98	98	0	No lo venderia	No sabe	1	3	4
1961	1	1	0	1	1	15	0	0	0	1	0	0	1	4	1	2	0	0	0	1	0	0	15000	1	2	2		1	0	0	0	0	98	1	0	98	98	98	98	98	1	No lo venderia	Santa Elena	10	3	4
1952	0	3	0	0	0	98	98	98	98	98	98	98	98	98	98	98	98	98	98	98	98	98	98	98	98	98		98	98	98	98	98	98	0	98	98	98	98	98	98	0	No lo venderia	No sabe	No sabe	98	8
1962	1	1	0	1	1	4	0	0	0	1	0	0	1	4	1	4	0	0	0	1	0	0	35000	1	1	2		1	0	0	0	0	98	0	98	98	98	98	98	98	1	No lo venderia	Santa Elena	5	3	1
1974	1	4	0	1	1	2	0	0	0	0	1	0	0	98	0	98	98	98	98	98	98	98	98	98	1	2		1	0	0	1	0	98	1	1	800000	98	98	1 Año	12 Meses	0	No lo venderia	No sabe	2	3	9
1964	0	4	1	1	1	3	1	0	1	0	0	0	1	2	1	1	0	0	1	0	0	0	260000	4	2	3	24	0	0	0	1	0	98	1	1	5000000	10 Meses	98	98	98	0	No lo venderia	Barrio estrato 3	3	3	4
1958	0	3	0	1	1	1	0	0	0	0	1	0	0	98	0	98	98	98	98	98	98	98	98	98	2	3	24	1	0	0	0	1	Remodelacion	1	1	200000	98	98	2 Años	24 Meses	0	No lo venderia	Barrio popular	2	3	5
1950	1	5	0	1	1	3	0	0	0	1	0	0	0	98	0	98	98	98	98	98	98	98	98	98	1	2		0	0	0	1	0	98	1	0	98	98	98	98	98	1	No lo venderia	Santa Elena	3	3	5
1980	0	5	0	1	1	10	0	0	0	1	0	0	1	5	1	2	0	0	0	1	0	0	20000	1	1	2		1	0	0	0	0	98	0	98	98	98	98	98	98	0	No lo venderia	Centro	10	3	8
1968	1	1	0	1	1	6	0	0	0	0	1	0	1	2	1	1	0	0	0	0	1	0	200000	4	1	3	12	1	0	1	0	0	98	1	1	2000000	6 Meses	98	98	98	0	No lo venderia	Santa Elena	2	3	5
1977	0	5	0	1	1	4	0	0	0	1	0	0	0	98	0	98	98	98	98	98	98	98	98	98	1	2		1	0	0	0	0	98	1	0	98	98	98	98	98	0	No lo venderia	Centro	5	3	4
1980	1	7	0	1	1	5	0	0	0	1	0	0	0	98	1	2	0	0	0	1	0	0	5000	1	1	2		1	0	0	0	0	98	1	1	1000000	98	98	1 Año	12 Meses	0	No lo venderia	En Cali no	No sabe	98	8
1952	1	8	0	1	1	4	0	0	1	0	0	0	0	98	0	98	98	98	98	98	98	98	98	98	3	3	36	0	0	0	0	1	Vivienda	1	1	80000000	98	98	3 Años	36 Meses	1	No lo venderia	Santa Elena	1.5	3	1
1967	0	5	1	1	1	No sabe	0	0	0	0	1	0	0	98	0	98	98	98	98	98	98	98	98	98	18	2		1	1	0	0	0	98	1	1	2000000	98	98	1.5 Años	18 Meses	0	No lo venderia	Prefiere seguir siendo ambulante	1	98	8
1977	0	5	0	1	1	2	0	0	0	1	0	0	0	98	1	1	0	0	0	1	0	0	10000	1	3	2		1	1	0	0	0	98	1	0	98	98	98	98	98	0	No lo venderia	Barrio popular	2	3	2
1974	1	3	0	1	1	2	0	1	0	0	0	0	0	98	0	98	98	98	98	98	98	98	98	98	6	2		1	0	0	0	1	Viaje	0	98	98	98	98	98	98	0	No lo venderia	Santa Elena	3	3	4
1958	0	4	0	0	1	1	0	0	1	0	0	0	0	98	0	98	98	98	98	98	98	98	98	98	3	3	36	0	0	1	0	0	98	1	1	14000000	98	98	3 Años	36 Meses	0	No lo venderia	Santa Elena	No sabe	98	2
1983	1	1	0	1	1	6	1	0	0	1	0	0	0	98	0	98	98	98	98	98	98	98	98	98	1	2		1	0	1	0	0	98	1	0	98	98	98	98	98	1	No lo venderia	Santa Elena	10	3	5
1964	1	4	0	1	1	2	0	0	0	1	0	0	1	2	0	98	98	98	98	98	98	98	98	98	45	1	1.3	1	0	1	0	0	98	0	98	98	98	98	98	98	1	No lo venderia	Santa Elena	1	3	7
1951	1	3	0	0	0	98	98	98	98	98	98	98	98	98	98	98	98	98	98	98	98	98	98	98	98	98		98	98	98	98	98	98	0	98	98	98	98	98	98	0	No lo venderia	Prefiere seguir siendo ambulante	No sabe	98	6
1970	1	5	0	1	1	8	0	0	1	1	0	0	0	98	1	1	0	0	0	1	0	0	180000	4	24	2		1	0	0	1	0	98	1	1	3000000	98	98	1 Año	12 Meses	0	No lo venderia	Chiminangos	2	3	11
1987	0	3	0	0	0	98	98	98	98	98	98	98	98	98	98	98	98	98	98	98	98	98	98	98	98	98		98	98	98	98	98	98	0	98	98	98	98	98	98	0	No lo venderia	Santa Elena	No sabe	98	5
1990	1	5	0	0	0	98	98	98	98	98	98	98	98	98	98	98	98	98	98	98	98	98	98	98	98	98		98	98	98	98	98	98	0	98	98	98	98	98	98	0	No lo venderia	No sabe	No sabe	98	12
1982	1	6	1	1	1	8	0	0	1	1	0	0	1	2	1	1	0	0	1	0	0	0	50000	2	2	3	24	0	0	1	0	0	98	1	1	3000000	14 Meses	98	98	98	0	10000000	Centro	1	3	13
1985	1	5	0	1	1	No sabe	1	0	0	1	0	0	0	98	1	1	0	0	0	1	0	0	30000	2	45	1	1.3	0	0	0	1	0	98	0	98	98	98	98	98	98	1	No lo venderia	Centro	2	3	11
1974	1	6	0	1	1	No sabe	0	0	1	1	0	0	0	98	1	1	0	0	1	0	0	0	150000	4	12	2		1	0	0	1	0	98	1	1	3000000	5 Meses	98	98	98	0	No lo venderia	Centro	2	3	3
1973	1	5	0	1	1	3	0	0	0	0	1	0	0	98	1	1	0	0	0	0	1	0	120000	4	1	3	12	0	0	1	0	0	98	1	1	1000000	3 Meses	98	98	98	0	No lo venderia	Santa Elena	2	3	12
1966	1	1	0	1	1	3	0	0	0	1	0	0	1	2	1	2	0	0	0	1	0	0	10000	1	1.5	2		1	0	0	0	0	98	1	0	98	98	98	98	98	1	No lo venderia	Centro	No sabe	98	7
1963	0	6	1	1	1	No sabe	0	1	0	0	1	0	0	98	1	1	0	1	0	0	0	0	100000	4	6	2		0	0	0	1	0	98	1	1	2000000	98	98	12 meses	98	0	No lo venderia	Centro	2	3	11
1991	1	6	0	0	0	98	98	98	98	98	98	98	98	98	98	98	98	98	98	98	98	98	98	98	98	98		98	98	98	98	98	98	0	98	98	98	98	98	98	0	No es el dueño	No sabe	No sabe	98	5
1980	0	5	0	1	1	3	0	1	0	1	0	0	1	2	1	1	0	0	0	1	0	0	10000	1	4	2		1	1	0	0	0	98	1	0	98	98	98	98	98	1	No lo venderia	Cerca estacion del MIO	1	3	13
1974	0	3	0	1	1	2	0	0	1	0	1	0	0	98	1	1	0	0	0	0	1	0	8000	1	10	2		1	0	0	0	0	98	1	1	700000	2 Meses	98	98	98	0	No lo venderia	Calimio	1	98	5
1976	0	5	0	0	0	98	98	98	98	98	98	98	98	98	98	98	98	98	98	98	98	98	98	98	98	98		98	98	98	98	98	98	0	98	98	98	98	98	98	1	No sabe	Santa Elena	No sabe	98	8
1960	1	4	0	1	1	10	0	0	0	1	0	0	1	3	1	3	0	0	0	1	0	0	6000	1	1.5	2		1	0	0	0	0	98	1	0	98	98	98	98	98	1	No lo venderia	Santa Elena	5	3	11
1959	1	4	0	1	1	2	0	0	1	0	0	0	0	98	0	98	98	98	98	98	98	98	98	98	3	3	36	0	0	0	1	0	98	1	1	15000000	98	98	3 Años	36 Meses	1	No lo venderia	Santa Elena	No sabe	98	3
1964	1	4	0	1	1	1	0	0	0	1	0	0	0	98	0	98	98	98	98	98	98	98	98	98	45	1	1.3	1	1	0	0	0	98	0	98	98	98	98	98	98	1	No lo venderia	Santa Elena	1	3	9
1971	1	5	0	1	1	7	0	0	0	1	0	0	1	3	0	98	98	98	98	98	98	98	98	98	3	2		1	0	0	0	0	98	1	0	98	98	98	98	98	1	No lo venderia	Santa Elena	3	3	4
1973	0	6	0	1	1	2	0	0	0	1	0	0	0	98	0	98	98	98	98	98	98	98	98	98	1	2		1	0	0	0	0	98	1	1	1000000	98	98	1 Año	12 Meses	0	No lo venderia	Centro	10	3	7
1961	0	3	0	1	1	3	0	0	0	0	1	0	0	98	1	1	0	0	0	0	1	0	80000	3	10	2		1	0	0	0	0	98	1	1	800000	8 Meses	98	98	98	0	2000000	Santa Elena	No sabe	98	11
1987	0	5	1	1	1	2	0	0	1	0	0	0	0	98	0	98	98	98	98	98	98	98	98	98	1	3	12	0	0	0	1	0	98	1	1	1200000	98	98	1 Año	12 Meses	0	No lo venderia	Santa Elena	1.5	3	3
No responde	1	3	0	1	0	98	98	98	98	98	98	98	98	98	98	98	98	98	98	98	98	98	98	98	98	98		98	98	98	98	98	98	0	98	98	98	98	98	98	0	No lo venderia	Centro	No sabe	98	19
1954	1	4	0	0	0	98	98	98	98	98	98	98	98	98	98	98	98	98	98	98	98	98	98	98	98	98		98	98	98	98	98	98	0	98	98	98	98	98	98	2	No lo venderia	En Cali no	1.1	3	12
1995	1	6	0	0	0	98	98	98	98	98	98	98	98	98	98	98	98	98	98	98	98	98	98	98	98	98		98	98	98	98	98	98	0	98	98	98	98	98	98	0	No lo venderia	Centro	No sabe	98	28
1980	1	6	1	1	1	2	0	0	1	0	0	0	0	98	0	98	98	98	98	98	98	98	98	98	8	2		0	0	0	1	0	98	1	1	3000000	8 Meses	98	98	98	0	No lo venderia	C.C Unicentro	1	3	4
1973	1	5	0	1	1	1	0	0	1	0	0	0	0	98	1	1	0	0	1	0	0	0	600000	4	5	3	60	0	0	0	0	1	Vivienda	1	1	45000000	5 Años	60 Meses	98	98	2	No lo venderia	Centro	2	3	17
1959	1	4	0	1	1	2	0	0	0	1	0	0	1	2	1	2	0	0	0	1	0	0	4000	1	1	2		0	1	0	0	0	98	0	98	98	98	98	98	98	0	No lo venderia	Barrio obrero	10	3	13
1976	0	6	1	1	1	1	0	0	0	0	1	0	0	98	1	1	1	0	0	0	1	0	200000	4	2	3	24	1	0	0	0	0	98	1	1	4000000	18 Meses	98	98	98	0	No lo venderia	C.C Jardin Plaza	3	3	25
1971	0	5	0	0	1	1	0	0	0	0	1	0	0	98	0	98	98	98	98	98	98	98	98	98	1	3	12	1	0	0	0	0	98	1	1	1000000	98	98	1 Año	12 Meses	1	No lo venderia	Centro	No sabe	98	17
1986	0	4	0	0	0	98	98	98	98	98	98	98	98	98	98	98	98	98	98	98	98	98	98	98	98	98		98	98	98	98	98	98	1	0	98	98	98	98	98	0	No lo venderia	Centro	No sabe	98	13
1976	1	3	0	0	1	No sabe	0	0	0	1	0	0	0	98	0	98	98	98	98	98	98	98	98	98	1	3	12	1	0	0	0	0	98	0	98	98	98	98	98	98	0	500000	No sabe	No sabe	98	20
1974	1	5	0	0	0	98	98	98	98	98	98	98	98	98	98	98	98	98	98	98	98	98	98	98	98	98		98	98	98	98	98	98	0	98	98	98	98	98	98	0	No lo venderia	Centro	2	98	25
1994	1	5	0	0	0	98	98	98	98	98	98	98	98	98	98	98	98	98	98	98	98	98	98	98	98	98		98	98	98	98	98	98	0	98	98	98	98	98	98	0	No sabe	Centro	No sabe	98	25
1957	1	6	0	1	0	98	98	98	98	98	98	98	98	98	98	98	98	98	98	98	98	98	98	98	98	98		98	98	98	98	98	98	0	98	98	98	98	98	98	0	No lo venderia	Centro	1	98	30
1978	1	5	0	1	1	3	0	0	1	0	0	0	1	2	0	98	98	98	98	98	98	98	98	98	18	2		1	0	0	1	0	98	1	1	5000000	98	98	18 Meses	98	0	No lo venderia	Ya tiene	2	3	17
1996	1	5	0	0	0	98	98	98	98	98	98	98	98	98	98	98	98	98	98	98	98	98	98	98	98	98		98	98	98	98	98	98	0	98	98	98	98	98	98	0	No es el dueño	Centro	No sabe	98	25
1990	0	7	0	1	1	3	0	0	0	0	1	0	0	98	1	1	0	0	0	0	1	0	120000	4	2	3	24	1	0	0	0	0	98	1	1	2500000	20 Meses	98	98	98	0	No lo venderia	Chipi Chape	2	98	30
1995	0	5	0	1	1	1	0	0	1	0	0	0	0	98	1	1	0	0	1	0	0	0	110000	4	1	3	12	1	0	0	0	0	98	1	1	1000000	4 Meses	98	98	98	0	No lo venderia	Centro	No sabe	98	16
1963	1	3	0	0	1	3	0	1	0	0	0	0	0	98	0	98	98	98	98	98	98	98	98	98	2	2		0	0	0	1	0	98	0	98	98	98	98	98	98	1	No lo venderia	Siloe	No sabe	98	30
1974	1	4	0	1	1	2	0	0	0	1	0	0	0	98	1	1	0	0	0	1	0	0	50000	2	4	2		1	1	0	0	0	98	0	98	98	98	98	98	98	1	No lo venderia	Centro	3	3	20
1971	1	4	0	0	0	98	98	98	98	98	98	98	98	98	98	98	98	98	98	98	98	98	98	98	98	98		98	98	98	98	98	98	1	0	98	98	98	98	98	0	No lo venderia	Centro	No sabe	98	23
1972	1	3	0	1	1	2	0	1	0	1	0	0	0	98	0	98	98	98	98	98	98	98	98	98	3	2		0	1	0	0	0	98	0	98	98	98	98	98	98	0	No sabe	Centro	1	3	28
1962	1	5	0	1	1	15	0	0	0	1	0	0	1	6	0	98	98	98	98	98	98	98	98	98	1	2		1	0	0	0	0	98	1	0	98	98	98	98	98	1	No lo venderia	Centro	10	3	30
1975	0	5	0	1	1	1	1	0	0	0	0	0	0	98	0	98	98	98	98	98	98	98	98	98	6	2		1	0	0	0	0	98	1	0	98	98	98	98	98	1	20000000	No sabe	No sabe	98	17
1997	0	5	0	0	0	98	98	98	98	98	98	98	98	98	98	98	98	98	98	98	98	98	98	98	98	98		98	98	98	98	98	98	0	98	98	98	98	98	98	0	No lo venderia	Centro	No sabe	98	26
1967	1	7	0	0	1	1	0	0	1	0	0	0	1	3	0	98	98	98	98	98	98	98	98	98	18	2		1	0	0	0	0	98	1	0	98	98	98	98	98	0	No lo venderia	Aguablanca	No sabe	98	13
1995	1	5	0	1	1	4	0	0	0	0	1	0	0	98	1	1	0	0	0	0	1	0	400000	4	1	3	12	0	0	0	1	0	98	1	1	7000000	9 Meses	98	98	98	0	No lo venderia	Centro	No sabe	98	13
1985	0	5	1	1	1	12	1	0	1	1	0	0	1	3	1	1	0	0	0	1	0	0	3000	1	1	2		1	0	0	0	0	98	1	1	2000000	98	98	1 Año	12 Meses	0	No lo venderia	C.C Jardin Plaza	2	3	28
1973	1	5	0	0	0	98	98	98	98	98	98	98	98	98	98	98	98	98	98	98	98	98	98	98	98	98		98	98	98	98	98	98	0	98	98	98	98	98	98	1	No sabe	Centro	No sabe	98	12
1977	1	1	0	1	1	6	0	0	0	1	0	0	1	2	1	1	0	0	0	1	0	0	15000	1	4	2		0	1	0	0	0	98	0	98	98	98	98	98	98	0	No lo venderia	Centro	1	3	19
1989	1	6	1	1	1	8	0	0	0	1	0	0	1	3	1	2	0	0	0	1	0	0	10000	1	1	2		1	0	0	0	0	98	1	0	98	98	98	98	98	0	No lo venderia	Centro	5	3	30
1993	0	7	1	1	1	1	1	0	0	0	0	0	0	98	0	98	98	98	98	98	98	98	98	98	1	2		0	0	1	0	0	98	0	98	98	98	98	98	98	1	No lo venderia	Cualquier centro comercial	No sabe	98	26
1955	1	1	0	0	0	98	98	98	98	98	98	98	98	98	98	98	98	98	98	98	98	98	98	98	98	98		98	98	98	98	98	98	0	98	98	98	98	98	98	0	No lo venderia	Centro	No sabe	98	12
1960	1	4	0	1	1	4	0	0	0	1	0	0	1	2	1	1	0	0	0	1	0	0	50000	3	6	2		1	0	0	1	0	98	0	98	98	98	98	98	98	1	No lo venderia	Centro	1	3	16
1962	1	4	0	1	1	2	0	0	1	1	0	0	1	2	1	1	0	0	0	1	0	0	5000	1	1	2		0	1	0	0	0	98	1	1	4000000	98	98	1.5 Años	18 Meses	1	No lo venderia	Centro	3	3	16
1963	1	3	0	1	0	98	98	98	98	98	98	98	98	98	98	98	98	98	98	98	98	98	98	98	98	98		98	98	98	98	98	98	0	98	98	98	98	98	98	1	No lo venderia	Centro	1	3	11
1967	0	5	1	1	1	2	0	0	1	0	0	0	0	98	0	98	98	98	98	98	98	98	98	98	1	3	12	0	0	0	1	0	98	1	1	3000000	98	98	1 Año	12 Meses	0	No lo venderia	Centro	1	3	30
1953	1	4	0	0	0	98	98	98	98	98	98	98	98	98	98	98	98	98	98	98	98	98	98	98	98	98		98	98	98	98	98	98	0	98	98	98	98	98	98	0	No lo venderia	Barrio las americas	No sabe	98	4
1961	0	6	1	1	1	1	0	0	0	0	1	0	0	98	1	1	0	0	0	0	1	0	300000	4	3	3	36	0	0	0	0	1	Vivienda	1	1	15000000	2 Años	24 Meses	98	98	0	No lo venderia	Centro	1.5	3	17
1956	1	4	0	0	1	1	0	0	1	0	0	0	0	98	0	98	98	98	98	98	98	98	98	98	3	3	36	1	0	0	0	0	98	1	1	500000	98	98	3 Meses	98	0	No lo venderia	Centro	No sabe	98	25
1984	0	4	0	1	1	6	0	0	0	1	0	0	0	98	0	98	98	98	98	98	98	98	98	98	1	2		1	1	0	0	0	98	0	98	98	98	98	98	98	1	No sabe	Centro	No sabe	98	13
1974	1	1	0	1	1	15	0	0	0	1	0	0	1	5	1	5	0	0	0	1	0	0	70000	1	1	2		1	0	0	0	0	98	0	98	98	98	98	98	98	0	No lo venderia	Centro	10	3	17
1979	1	4	0	1	1	2	0	0	1	0	0	0	0	98	1	1	0	0	1	0	0	0	360000	4	1	3	12	1	0	0	0	0	98	1	1	4000000	3 Meses	98	98	98	0	No lo venderia	Centro	2	3	16
1982	0	5	1	1	1	20	0	0	0	1	0	0	1	4	1	1	0	0	0	1	0	0	5000	1	1	2		0	0	0	0	1	Pension	1	0	98	98	98	98	98	0	No lo venderia	Centro	2	3	25
1981	0	6	0	1	1	1	1	0	0	0	0	0	0	98	0	98	98	98	98	98	98	98	98	98	4	2		1	0	0	0	0	98	0	98	98	98	98	98	98	0	No lo venderia	Centro	1	3	13
1987	1	5	0	1	1	4	0	0	0	1	0	0	1	2	1	1	0	0	0	1	0	0	8000	1	20	1	0.6	1	0	0	0	0	98	1	1	1500000	98	98	1 Año	12 Meses	1	2000000	Centro	5	3	29
1990	0	5	0	0	0	98	98	98	98	98	98	98	98	98	98	98	98	98	98	98	98	98	98	98	98	98		98	98	98	98	98	98	0	98	98	98	98	98	98	0	No lo venderia	Centro	2	3	18
1992	1	6	0	0	0	98	98	98	98	98	98	98	98	98	98	98	98	98	98	98	98	98	98	98	98	98		98	98	98	98	98	98	0	98	98	98	98	98	98	0	No lo venderia	Centro	No sabe	98	18
1964	1	3	0	1	1	1	0	0	0	1	0	0	0	98	1	1	0	0	0	1	0	0	10000	1	2	2		1	0	0	0	0	98	0	98	98	98	98	98	98	0	No lo venderia	Centro	3	3	16
1986	0	6	0	0	0	98	98	98	98	98	98	98	98	98	98	98	98	98	98	98	98	98	98	98	98	98		98	98	98	98	98	98	0	98	98	98	98	98	98	0	No lo venderia	Centro	1	3	16
1988	1	6	0	0	0	98	98	98	98	98	98	98	98	98	98	98	98	98	98	98	98	98	98	98	98	98		98	98	98	98	98	98	0	98	98	98	98	98	98	0	No lo venderia	Centro	No sabe	98	17
1957	0	4	0	0	0	98	98	98	98	98	98	98	98	98	98	98	98	98	98	98	98	98	98	98	98	98		98	98	98	98	98	98	0	98	98	98	98	98	98	0	No sabe	En Cali no	No sabe	98	16
1976	1	4	0	1	1	1	0	0	0	1	0	0	0	98	1	1	0	0	0	1	0	0	40000	1	1	2		1	1	0	0	0	98	1	1	Aprobaron pero no hubo desembolso	98	98	98	98	1	No lo venderia	La sexta sur	No sabe	98	13
1976	0	5	0	0	0	98	98	98	98	98	98	98	98	98	98	98	98	98	98	98	98	98	98	98	98	98		98	98	98	98	98	98	1	0	98	98	98	98	98	0	No lo venderia	Centro	0.6	3	25
1955	0	3	0	1	0	98	98	98	98	98	98	98	98	98	98	98	98	98	98	98	98	98	98	98	98	98		98	98	98	98	98	98	0	98	98	98	98	98	98	0	No lo venderia	Barrio popular	No sabe	98	12
1953	0	1	0	1	1	6	0	1	0	1	0	0	1	2	1	1	0	0	0	1	0	0	20000	2	No sabe	98		0	0	0	1	0	98	0	98	98	98	98	98	98	0	No lo venderia	No quiere negocio	1	3	13
1983	1	6	0	0	1	15	0	0	0	1	0	0	1	3	1	3	0	0	0	1	0	0	35000	1	1	2		0	0	0	1	0	98	1	0	98	98	98	98	98	1	No lo venderia	Centro	4	3	16
1957	0	4	1	1	1	1	0	0	1	0	0	0	0	98	1	1	0	0	1	0	0	0	430000	4	4	3	48	1	0	0	1	0	98	1	1	20000000	3 Años	36 Meses	98	98	0	No lo venderia	Pasaje cali	No sabe	98	17
1969	0	4	1	1	1	3	0	0	1	0	0	0	0	98	1	1	0	0	1	0	0	0	500000	4	4	3	48	1	0	0	0	0	98	1	1	15000000	2.5 Años	30 Meses	98	98	0	No lo venderia	Centro	2	3	17
1968	1	5	0	0	0	98	98	98	98	98	98	98	98	98	98	98	98	98	98	98	98	98	98	98	98	98		98	98	98	98	98	98	0	98	98	98	98	98	98	0	No lo venderia	Centro	1	3	13
1962	1	4	0	1	1	3	0	0	0	1	0	0	0	98	1	1	0	0	0	1	0	0	60000	2	3	2		1	0	0	0	0	98	0	98	98	98	98	98	98	0	No lo venderia	Centro	2	3	17
1981	0	8	0	0	1	1	0	0	0	0	1	0	0	98	0	98	98	98	98	98	98	98	98	98	1	3	12	1	0	0	0	0	98	1	1	1000000	98	98	1 Año	12 Meses	1	No lo venderia	No sabe	2	3	30
1977	1	3	1	1	1	6	0	0	0	1	0	0	1	2	1	1	0	0	0	1	0	0	8000	1	2	2		1	0	0	0	0	98	0	98	98	98	98	98	98	0	No sabe	Centro	3	3	16
1972	1	6	0	0	0	98	98	98	98	98	98	98	98	98	98	98	98	98	98	98	98	98	98	98	98	98		98	98	98	98	98	98	0	98	98	98	98	98	98	1	5000000	Centro	No sabe	98	30
1985	0	6	0	1	1	2	1	0	0	0	0	0	0	98	0	98	98	98	98	98	98	98	98	98	2	2		0	1	0	0	0	98	0	98	98	98	98	98	98	1	No sabe	Centro	1	3	18
1972	0	5	0	1	1	3	0	0	0	1	0	0	0	98	1	1	1	0	0	1	0	0	6000	1	2	2		0	0	1	0	0	98	1	0	98	98	98	98	98	0	3000000	Almacenes la 14	15	98	11
1977	1	3	0	1	1	1	0	0	1	0	0	0	0	98	1	1	0	0	1	0	0	0	255000	4	2	3	24	1	0	0	0	0	98	1	1	3500000	7 Meses	98	98	98	0	No lo venderia	Centro	2	3	28
1953	0	5	1	1	1	2	0	0	1	0	1	0	1	2	1	2	0	0	1	0	1	0	400000	4	3	3	36	1	0	0	1	0	98	1	1	13000000	1 Año	12 Meses	98	98	0	No lo venderia	Centro	No sabe	98	17
1976	1	5	0	0	0	98	98	98	98	98	98	98	98	98	98	98	98	98	98	98	98	98	98	98	98	98		98	98	98	98	98	98	0	98	98	98	98	98	98	0	No lo venderia	Centro	No sabe	98	20
1975	0	6	0	1	1	10	0	0	0	0	1	0	1	2	0	98	98	98	98	98	98	98	98	98	1	2		1	0	0	1	0	98	1	1	8000000	98	98	1 Año	12 Meses	0	No lo venderia	En la 42 con 34	1.5	3	17
1982	1	5	0	0	0	98	98	98	98	98	98	98	98	98	98	98	98	98	98	98	98	98	98	98	98	98		98	98	98	98	98	98	0	98	98	98	98	98	98	0	No lo venderia	Centro	No sabe	98	20
1967	1	3	0	0	1	3	0	0	0	1	0	0	0	98	0	98	98	98	98	98	98	98	98	98	45	1	1.3	0	0	0	1	0	98	1	1	1000000	98	98	1 Año	12 Meses	1	No lo venderia	Centro	20	3	30
1982	0	6	0	1	1	3	0	0	0	1	0	0	1	2	1	1	0	0	0	1	0	0	11000	1	1	2		0	0	0	0	1	viaje	0	98	98	98	98	98	98	0	No lo venderia	Centro	5	3	23
1969	1	6	1	0	1	1	0	0	1	0	0	0	0	98	0	98	98	98	98	98	98	98	98	98	8	3	96	0	0	0	0	1	Vivienda	1	1	25000000	98	98	8 Años	96 Meses	0	No sabe	Centro	No sabe	98	12
1987	0	6	0	0	0	98	98	98	98	98	98	98	98	98	98	98	98	98	98	98	98	98	98	98	98	98		98	98	98	98	98	98	0	98	98	98	98	98	98	0	No lo venderia	En Cali no	No sabe	98	29
1956	0	4	0	1	0	98	98	98	98	98	98	98	98	98	98	98	98	98	98	98	98	98	98	98	98	98		98	98	98	98	98	98	0	98	98	98	98	98	98	0	No lo venderia	Centro	No sabe	98	12
1963	0	4	0	1	1	3	0	0	0	0	1	0	1	2	0	98	98	98	98	98	98	98	98	98	1	3	12	0	0	1	0	0	98	1	1	1200000	98	98	1 Año	12 Meses	1	8000000	Centro	1	3	28
1973	0	4	0	1	1	5	0	0	0	0	1	0	0	98	0	98	98	98	98	98	98	98	98	98	18	2		1	0	0	0	0	98	1	1	2000000	98	98	1.5 Años	18 Meses	0	No lo venderia	No sabe	1	3	13
1980	1	5	0	1	1	4	0	0	1	0	0	1	0	98	1	1	0	0	0	0	0	1	100000	4	12	2		1	0	0	1	0	98	1	1	2500000	98	98	2 Años	24 Meses	0	No lo venderia	Centro	No sabe	98	28
1983	0	4	0	0	0	98	98	98	98	98	98	98	98	98	98	98	98	98	98	98	98	98	98	98	98	98		98	98	98	98	98	98	1	0	98	98	98	98	98	1	1000000	Centro	No sabe	98	11
1951	1	3	1	0	1	2	0	0	0	0	1	0	1	2	0	98	98	98	98	98	98	98	98	98	3	3	36	0	0	0	0	1	Vivienda	0	98	98	98	98	98	98	1	No lo venderia	Centro	1.5	3	30
1979	0	7	0	1	1	1	0	0	1	0	0	0	0	98	0	98	98	98	98	98	98	98	98	98	2	3	24	0	0	0	0	1	Remodelacion	1	1	5000000	98	98	2 Años	24 Meses	0	No sabe	Centro	2	3	25
1990	1	6	0	1	1	2	1	0	0	0	0	0	0	98	0	98	98	98	98	98	98	98	98	98	6	2		1	0	0	0	0	98	0	98	98	98	98	98	98	1	No sabe	Centro	3	3	30
1969	1	6	0	1	1	4	0	0	1	0	0	0	0	98	1	1	0	0	1	0	0	0	1000000	4	1	3	12	0	0	0	1	1	Automovil	1	1	5500000	98	98	1 Año	12 Meses	0	No lo venderia	Centro	0.5	3	18
1966	1	4	0	1	1	No sabe	1	0	0	0	0	0	0	98	1	1	1	0	0	0	0	0	250000	4	2	2		1	0	0	0	0	98	1	0	98	98	98	98	98	0	1000000	Floralia	No sabe	98	16
1986	1	5	0	1	1	3	0	0	0	1	0	0	0	98	1	1	0	0	0	1	0	0	10000	1	45	1	1.3	1	0	0	0	0	98	1	0	98	98	98	98	98	1	No lo venderia	Centro	3	3	19
1991	0	6	0	1	1	2	0	1	0	0	0	0	0	98	0	98	98	98	98	98	98	98	98	98	2	2		0	1	0	1	0	98	0	98	98	98	98	98	98	0	No lo venderia	Centro	3	3	20
1971	0	5	1	1	1	12	0	0	0	1	0	0	1	3	1	2	0	0	0	1	0	0	85000	3	1	2		0	1	1	0	0	98	0	98	98	98	98	98	98	1	No lo venderia	Centro	2	3	30
1967	1	3	1	1	1	1	0	0	0	1	0	0	0	98	0	98	98	98	98	98	98	98	98	98	6	2		1	0	0	0	0	98	0	98	98	98	98	98	98	0	No lo venderia	Cerca estacion del MIO	No sabe	98	13
1986	0	6	0	0	0	98	98	98	98	98	98	98	98	98	98	98	98	98	98	98	98	98	98	98	98	98		98	98	98	98	98	98	0	98	98	98	98	98	98	0	No sabe	EL jardin	No sabe	98	11
1977	1	4	0	1	1	5	0	0	0	0	1	0	1	2	1	1	0	0	0	0	1	0	270000	4	2	3	24	1	0	0	0	0	98	1	1	4000000	18 Meses	98	98	98	0	No sabe	Centro	5	98	16
1980	0	6	1	1	1	2	0	0	1	0	0	0	0	98	1	1	0	0	1	0	0	0	400000	4	18	2		0	0	0	0	1	Vivienda	1	1	43000000	6 Meses	98	98	98	0	No lo venderia	Centro	2	3	18
1978	0	6	0	0	0	98	98	98	98	98	98	98	98	98	98	98	98	98	98	98	98	98	98	98	98	98		98	98	98	98	98	98	0	98	98	98	98	98	98	0	No lo venderia	En el Norte	No sabe	3	13
1958	1	5	0	1	1	2	0	0	1	0	0	0	1	2	0	98	98	98	98	98	98	98	98	98	2	3	24	1	0	0	0	0	98	1	1	3000000	98	98	2 Años	24 Meses	0	No lo venderia	Centro	4	98	30
1971	0	6	0	0	0	98	98	98	98	98	98	98	98	98	98	98	98	98	98	98	98	98	98	98	98	98		98	98	98	98	98	98	1	0	98	98	98	98	98	0	No es el dueño	En Cali no	No sabe	98	11
1969	0	5	0	1	1	5	0	0	0	1	0	0	1	4	1	1	0	0	0	1	0	0	6000	1	1	2		1	0	0	0	0	98	0	98	98	98	98	98	98	0	No lo venderia	Cualquier centro comercial	10	3	13
1977	0	7	1	1	1	1	0	0	0	1	0	0	1	3	1	3	0	0	0	1	0	0	200000	4	3	2		0	0	1	0	0	98	1	0	98	98	98	98	98	0	No sabe	Centro	1	3	26
1947	1	3	0	0	1	3	0	0	1	0	0	0	0	98	0	98	98	98	98	98	98	98	98	98	5	3	60	0	0	0	0	1	Vivienda	1	1	28000000	98	98	5 Años	60 Meses	0	5000000	Ya no, esta muy viejo	1	3	23
1989	0	5	0	0	1	8	0	0	1	1	0	0	0	98	0	98	98	98	98	98	98	98	98	98	1	2		0	1	0	0	0	98	1	1	1000000	98	98	1 Año	12 Meses	1	No lo venderia	Centro	3	3	25
1972	1	4	0	1	1	3	0	0	0	0	1	0	0	98	0	98	98	98	98	98	98	98	98	98	1	3	12	1	0	0	0	0	98	1	1	3000000	98	98	1 Año	12 Meses	0	No lo venderia	Centro	2	3	4
1981	1	5	0	1	1	2	0	0	1	0	0	0	0	98	1	1	0	0	1	0	0	0	480000	4	4	3	48	1	0	0	0	0	98	1	1	20000000	5 Meses	98	98	98	0	No lo venderia	Centro	2	3	16
1982	1	6	0	0	0	98	98	98	98	98	98	98	98	98	98	98	98	98	98	98	98	98	98	98	98	98		98	98	98	98	98	98	0	98	98	98	98	98	98	0	No lo venderia	Centro	No sabe	3	4
1941	0	3	0	0	0	98	98	98	98	98	98	98	98	98	98	98	98	98	98	98	98	98	98	98	98	98		98	98	98	98	98	98	1	0	98	98	98	98	98	0	No lo venderia	Prefiere seguir siendo ambulante	No sabe	98	12
1965	1	4	0	1	1	3	0	0	0	1	0	0	1	3	0	98	98	98	98	98	98	98	98	98	2	2		1	0	0	0	0	98	0	98	98	98	98	98	98	0	No lo venderia	Centro	3	3	4
1992	0	6	0	0	1	1	0	0	0	0	0	1	0	98	1	1	0	0	0	0	0	1	60000	3	6	2		0	0	0	0	1	Ropa	0	98	98	98	98	98	98	0	No lo venderia	Cualquier centro comercial	No sabe	98	26
1971	1	5	0	1	1	2	0	1	0	0	0	0	0	98	1	1	0	1	0	0	0	0	50000	3	3	2		1	0	0	0	0	98	0	98	98	98	98	98	98	1	No lo venderia	Centro	No sabe	98	30
1984	1	5	0	1	1	4	0	0	0	1	0	0	0	98	0	98	98	98	98	98	98	98	98	98	45	1	1.3	0	0	0	0	1	Viaje	0	98	98	98	98	98	98	1	No lo venderia	Centro	2	3	20
1989	0	6	0	0	1	1	0	0	0	0	1	0	0	98	0	98	98	98	98	98	98	98	98	98	45	1	1.3	0	0	0	0	1	Viaje	0	98	98	98	98	98	98	1	No lo venderia	Centro	No sabe	98	16
1988	1	5	1	1	0	98	98	98	98	98	98	98	98	98	98	98	98	98	98	98	98	98	98	98	98	98		98	98	98	98	98	98	1	1	No lo reclamo	98	98	98	98	0	No sabe	Centro	2	3	16
1959	0	4	0	1	1	8	0	0	0	1	0	0	1	2	1	1	0	0	0	1	0	0	3000	1	1	2		1	0	0	0	0	98	1	0	98	98	98	98	98	1	No lo venderia	En Cali no	5	3	25
1962	1	1	0	0	1	1	0	0	0	0	1	0	0	98	0	98	98	98	98	98	98	98	98	98	14	2		0	1	0	0	0	98	1	1	800000	98	98	14 Meses	98	1	No lo venderia	Centro	1	3	18
1949	1	1	0	1	1	5	0	0	1	0	0	0	0	98	0	98	98	98	98	98	98	98	98	98	3	3	36	0	0	1	0	0	98	1	1	6000000	98	98	2 Años	24 Meses	0	No lo venderia	Centro	No sabe	98	4
1989	0	4	0	1	0	98	98	98	98	98	98	98	98	98	98	98	98	98	98	98	98	98	98	98	98	98		98	98	98	98	98	98	0	98	98	98	98	98	98	0	No lo venderia	Barrio obrero	No sabe	98	29
1983	1	4	0	1	1	4	0	0	0	0	1	0	0	98	1	1	1	0	0	0	1	0	120000	4	1	3	12	1	0	0	0	0	98	1	1	1500000	3 Meses	98	98	98	0	1800000	Centro	0.5	3	24
1970	1	6	0	1	1	7	0	0	0	1	0	0	1	3	1	2	0	0	0	1	0	0	25000	1	4	2		1	1	0	0	0	98	1	0	98	98	98	98	98	0	No lo venderia	Chipi Chape	3	3	17
1971	0	6	0	1	1	No sabe	0	0	0	0	0	1	0	98	1	1	0	0	0	0	0	1	180000	4	1	3	12	0	0	1	1	0	98	1	1	4000000	7 Meses	98	98	98	0	No lo venderia	Cualquier centro comercial	1	3	30
1964	0	4	1	1	1	3	0	0	0	0	1	0	0	98	1	1	0	0	0	0	1	0	300000	4	2	3	24	1	0	0	0	0	98	1	1	6000000	1 Año	12 Meses	98	98	0	No lo venderia	Centro	2	3	17
1982	1	5	0	1	1	4	0	0	0	1	0	0	1	2	1	1	0	0	0	1	0	0	50000	2	40	1	1.2	1	0	0	0	0	98	0	98	98	98	98	98	98	1	No lo venderia	Centro	1	3	28
1984	0	6	0	1	1	1	0	0	0	1	0	0	0	98	0	98	98	98	98	98	98	98	98	98	6	2		1	0	1	0	0	98	0	98	98	98	98	98	98	1	No lo venderia	Centro	2	3	4
1988	1	6	0	1	1	1	0	0	0	1	0	0	0	98	0	98	98	98	98	98	98	98	98	98	2	2		0	1	0	0	0	98	0	98	98	98	98	98	98	0	No lo venderia	Almacenes la 14	1	3	26
1980	0	5	0	1	0	98	98	98	98	98	98	98	98	98	98	98	98	98	98	98	98	98	98	98	98	98		98	98	98	98	98	98	0	98	98	98	98	98	98	1	No sabe	No sabe	No sabe	98	18
1995	1	7	0	0	0	98	98	98	98	98	98	98	98	98	98	98	98	98	98	98	98	98	98	98	98	98		98	98	98	98	98	98	0	98	98	98	98	98	98	1	No lo venderia	Centro	No sabe	98	25
1952	1	4	0	1	1	4	0	0	0	0	1	0	1	2	1	2	0	0	0	0	1	0	75000	2	15	2		1	0	0	0	0	98	1	1	900000	10 Meses	98	98	98	0	3000000	Centro	2.5	3	20
1969	1	3	0	0	1	2	0	0	0	1	0	0	0	98	1	1	0	0	0	1	0	0	20000	1	2	2		0	1	1	0	0	98	0	98	98	98	98	98	98	0	No lo venderia	Centro	No sabe	98	16
1988	0	6	1	0	1	1	0	0	1	0	0	0	0	98	1	1	0	0	1	0	0	0	250000	3	4	3	48	1	1	0	1	0	98	1	1	30000000	3.5 Años	42 Meses	98	98	0	No lo venderia	Centro	No sabe	98	17
1979	0	5	0	1	1	3	0	0	0	0	1	0	0	98	0	98	98	98	98	98	98	98	98	98	1	3	12	1	0	0	0	0	98	1	1	1000000	98	98	1 Año	12 Meses	1	No lo venderia	Centro	1.5	3	30
1994	1	6	0	0	0	98	98	98	98	98	98	98	98	98	98	98	98	98	98	98	98	98	98	98	98	98		98	98	98	98	98	98	0	98	98	98	98	98	98	0	No es el dueño	No sabe	No sabe	98	13
1966	0	4	0	1	1	9	0	0	0	1	0	0	1	3	1	2	0	0	0	1	0	0	13000	1	2	2		1	0	0	0	0	98	1	1	600000	98	98	8 Meses	98	1	No lo venderia	Centro	5	3	30
1973	0	5	0	1	1	1	1	0	0	0	0	0	0	98	0	98	98	98	98	98	98	98	98	98	6	2		0	0	1	0	0	98	0	98	98	98	98	98	98	0	No lo venderia	Hacia el sur	No sabe	98	11
1976	0	5	1	1	1	4	0	0	1	0	1	0	0	98	1	1	0	0	1	0	0	0	320000	4	2	3	24	1	0	0	1	0	98	1	1	8000000	1.5 Años	18 Meses	98	98	0	No lo venderia	Centro	0.8	3	25
1952	1	3	0	1	1	10	0	0	0	1	0	0	1	3	1	3	0	0	0	1	0	0	15000	1	1	2		1	0	0	0	0	98	1	0	98	98	98	98	98	1	No lo venderia	Centro	10	3	29
1982	0	5	0	1	0	98	98	98	98	98	98	98	98	98	98	98	98	98	98	98	98	98	98	98	98	98		98	98	98	98	98	98	1	0	98	98	98	98	98	1	No lo venderia	Centro	1	3	30
